# Supplementary material for: The Effect of Terbinafine and Its Ionic Salts on Certain Fungal Plant Pathogens
Source: Molecules. 2023 Jun 12;28(12):4722. doi: 10.3390/molecules28124722 (PMC10303384; doi:10.3390/molecules28124722)
Supplement: Supplementary file 1 [file molecules-28-04722-s001.zip]

Archive with 1 entries (1 files):
- molecules-2353270-supplementary.pdf
